# Supplementary material for: Biomarkers in Liquid Biopsies for Prediction of Early Liver Metastases in Pancreatic Cancer
Source: Cancers (Basel). 2022 Sep 22;14(19):4605. doi: 10.3390/cancers14194605 (PMC9562670; doi:10.3390/cancers14194605)
Supplement: Supplementary file 1 [file cancers-14-04605-s001.zip]

Archive with 10 entries (10 files):
- Supplementary Figure S1.pdf
- Supplementary Figure S2.pdf
- Supplementary Figure S3.pdf
- Supplementary Figure S4.pdf
- Supplementary Figure S5.pdf
- Supplementary Figure S6.pdf
- Supplementary Table S1.pdf
- Supplementary Table S2.pdf
- Supplementary Table S3.pdf
- Supplementary Table S4.pdf
